# Supplementary material for: Quantitative Real-Time PCR Based on SYBR Green Technology for the Identification of Philaenus italosignus Drosopoulos & Remane (Hemiptera Aphrophoridae)
Source: Plants (Basel). 2022 Nov 30;11(23):3314. doi: 10.3390/plants11233314 (PMC9741283; doi:10.3390/plants11233314)
Supplement: Supplementary file 1 [file plants-11-03314-s001.zip]

Archive with 1 entries (1 files):
- plants-2028809-supplementary.pdf
